# Supplementary material for: Novel Histone Deacetylase (HDAC) Inhibitor Induces Apoptosis and Suppresses Invasion via E-Cadherin Upregulation in Pancreatic Ductal Adenocarcinoma (PDAC)
Source: Pharmaceuticals (Basel). 2024 Jun 7;17(6):752. doi: 10.3390/ph17060752 (PMC11206922; doi:10.3390/ph17060752)
Supplement: Supplementary file 1 [file pharmaceuticals-17-00752-s001.zip]

Archive with 1 entries (1 files):
- pharmaceuticals-2953735-supplementary.pdf
